# Supplementary material for: Associations of RANKL levels and polymorphisms with rheumatoid arthritis: A meta-analysis
Source: PLoS One. 2025 Jan 13;20(1):e0317517. doi: 10.1371/journal.pone.0317517 (PMC11729962; doi:10.1371/journal.pone.0317517)
Supplement: S2 Table — (XLSX) [file pone.0317517.s004.xlsx]

## Sheet: Serum RankL
No	Author	Country	Eth	Control	SLE	M_control	SD_control	M_SLE	SD_SLE	Matched	Data type	RF_coefficient	ESR_coefficient	CRP_coefficient	DAS28_coefficient	Quality	Data size	Publicaion
1	Hussein, 2022	Syria	Arab	30	58	166.57	13.64	247.92	242.11	Age, sex	Original	0.086	0.161	0.258	0.4	6	Small	Recent
2	Li, 2020	China	Asian	20	60	103.44	31.75	336.46	275.36	Age, sex	Original					6	Small	Recent
3	Yuce, 2017	Turkey	European	18	17	1.41	1.31	2.34	1.42	NA	Original					6	Small	Recent
4	Boman, 2017	Sweden	European	71	407	0.24	0.19	0.66	0.67	Age, sex	Calculated					7	Large	Recent
5	Mohamed, 2016	Egypt	Arab	176	172	2.18	0.8	10.83	8.9	Age	Original	0.18	0.08	0.008	0.2	7	Large	Recent
6	Xu, 2014	China	Asian	100	113	70.13	30.61	76.69	43.59	Age, sex, BMI	Original					8	Large	Old
7	Ellabban, 2012	Egypt	Arab	13	24	36.84	33.28	40.23	55	Age, sex	Original					6	Small	Old
8	Tan, 2010	USA	European	24	23	0.26	0.18	0.64	0.61	NA	Original					6	Small	Old

## Sheet: rs2277438
No	Author	Country	Ethnicity	Control	RA	AA_control	AG_control	GG_control	AA	AG	GG
1	Xu, 2014	China	Asian	188	200	99	77	12	95	90	15
2	Assmann, 2010	Germany	European	512	506	360	140	12	342	136	28

## Sheet: rs9533156
No	Author	Country	Ethnicity	Control	RA	TT_control	TC_control	CC_control	TT	TC	CC
1	Arturo, 2024	Mexico	Latin American	134	94	46	66	22	42	39	13
2	Assmann, 2010	Germany	European	514	514	142	249	123	165	248	101
